# Supplementary material for: Melatonin-Mediated Enhancement of Photosynthetic Capacity and Photoprotection Improves Salt Tolerance in Wheat
Source: Plants (Basel). 2023 Nov 27;12(23):3984. doi: 10.3390/plants12233984 (PMC10708427; doi:10.3390/plants12233984)
Supplement: Supplementary file 1 [file plants-12-03984-s001.zip]

Archive with 1 entries (1 files):
- plants-2727249-Supplementary Materials.pdf
